# Supplementary material for: Lovastatin Potentiates the Function of α7-Nicotinic Acetylcholine Receptors
Source: Pharmaceuticals (Basel). 2026 May 29;19(6):849. doi: 10.3390/ph19060849 (PMC13304601; doi:10.3390/ph19060849)
Supplement: Supplementary file 1 [file pharmaceuticals-19-00849-s001.zip]

Archive with 1 entries (1 files):
- pharmaceuticals-4314592-supplementary.pdf
